# Supplementary material for: Limited ‘heft’ of weight-based outcomes in predicting influenza A virus disease severity in ferrets
Source: PLoS Comput Biol. 2026 May 8;22(5):e1014210. doi: 10.1371/journal.pcbi.1014210 (PMC13155662; doi:10.1371/journal.pcbi.1014210)
Supplement: S1 Table — (XLSX) [file pcbi.1014210.s001.xlsx]

## Sheet: Supplemental Table 1
	S1 Table. Pearson correlations between weight loss and other clinical and virological metrics.
	Variable 1	Variable 2	Dataset (titration method)	p	r	LCL	UCL	t	df
	max_wt_loss_pct	tp_max	all IAV	1.195e-07	0.183	0.116	0.248	5.3411	827
	max_wt_loss_pct	tp_max	avian-origin IAV (EID)	3.291e-08	0.292	0.193	0.386	5.6551	342
	max_wt_loss_pct	tp_max	mammalian-origin IAV	0.4087	-0.497	-0.166	0.068	-0.82744	276
	max_wt_loss_pct	Lg_avg	avian-origin IAV (EID)	2.056e-14	0.428	0.33	0.518	8.0583	289
	max_wt_loss_pct	Lg_avg	mammalian-origin IAV (PFU)	0.4222	0.0641	-0.092	0.218	0.80477	157
	max_wt_loss_pct	NT_avg	avian-origin IAV (EID)	0.0008136	0.188	0.079	0.292	3.3811	313
	max_wt_loss_pct	NT_avg	avian-origin IAV (PFU)	0.5736	0.072	-0.177	0.312	0.56577	62
	max_wt_loss_pct	NT_avg	mammalian-origin IAV (EID)	0.0006718	-0.724	-0.89	-0.389	-4.2047	16
	max_wt_loss_pct	NT_avg	mammalian-origin IAV (PFU)	0.3883	0.057	-0.072	0.184	0.864	231
	max_wt_loss_pct	peak_inoc	avian-origin IAV (EID)	0.2452	0.063	-0.043	0.167	1.1642	343
	max_wt_loss_pct	peak_inoc	avian-origin IAV (PFU)	0.1117	0.17	-0.04	0.365	1.6069	87
	max_wt_loss_pct	peak_inoc	mammalian-origin IAV (EID)	0.3714	-0.083	-0.259	0.099	-0.89732	117
	max_wt_loss_pct	peak_inoc	mammalian-origin IAV (PFU)	0.008442	0.16	0.41	0.274	2.6534	269
	max_wt_loss_pct	d1_inoc	avian-origin IAV (EID)	0.00831	0.151	0.039	0.259	2.6567	303
	max_wt_loss_pct	NT_avg	avian-origin IAV (PFU)	0.1872	0.144	-0.071	0.347	1.33	83
	max_wt_loss_pct	NT_avg	mammalian-origin IAV (EID)	0.0006425	0.454	0.209	0.645	3.637	51
	max_wt_loss_pct	NT_avg	mammalian-origin IAV (PFU)	0.008442	0.16	0.041	0.274	2.6534	269
