# Supplementary material for: Limited ‘heft’ of weight-based outcomes in predicting influenza A virus disease severity in ferrets
Source: PLoS Comput Biol. 2026 May 8;22(5):e1014210. doi: 10.1371/journal.pcbi.1014210 (PMC13155662; doi:10.1371/journal.pcbi.1014210)
Supplement: S2 Table — (XLSX) [file pcbi.1014210.s002.xlsx]

## Sheet: Supplemental Table 2
	S2 Table. Pearson correlations between weight loss (daily AUC) and other virological metrics.
	Dataset (titration method)	X_Variable	Y_Variable	Correlation	P_Value	Test_Statistic	DF	CI_Lower	CI_Upper	P_Adjusted
	avian-origin IAV (EID)	max_wt_loss_pct	NT_avg	-0.188	0.000813554	-3.381	313	-0.292	-0.079	0.00894909
	avian-origin IAV (EID)	AUC_1_wt	NT_avg	-0.004	0.943536	-0.071	313	-0.114	0.107	0.943536
	avian-origin IAV (EID)	AUC_2_wt	NT_avg	-0.102	0.0715721	-1.808	312	-0.21	0.009	0.214716
	avian-origin IAV (EID)	AUC_3_wt	NT_avg	-0.167	0.00307526	-2.983	312	-0.272	-0.057	0.0246021
	avian-origin IAV (EID)	AUC_4_wt	NT_avg	-0.193	0.000617755	-3.459	310	-0.297	-0.084	0.00751201
	avian-origin IAV (EID)	AUC_5_wt	NT_avg	-0.195	0.000577847	-3.478	307	-0.3	-0.085	0.00751201
	avian-origin IAV (EID)	AUC_6_wt	NT_avg	-0.171	0.00379613	-2.919	284	-0.281	-0.056	0.0265729
	avian-origin IAV (EID)	AUC_7_wt	NT_avg	-0.163	0.00717411	-2.709	269	-0.277	-0.045	0.0358705
	avian-origin IAV (EID)	AUC_8_wt	NT_avg	-0.109	0.0978793	-1.662	231	-0.234	0.02	0.214716
	avian-origin IAV (EID)	AUC_9_wt	NT_avg	-0.152	0.0263213	-2.237	211	-0.281	-0.018	0.105285
	avian-origin IAV (EID)	AUC_10_wt	NT_avg	-0.197	0.00565226	-2.799	193	-0.329	-0.059	0.0339135
	avian-origin IAV (EID)	AUC_11_wt	NT_avg	-0.275	0.000277581	-3.714	168	-0.409	-0.13	0.00416371
	avian-origin IAV (EID)	AUC_12_wt	NT_avg	-0.291	0.000516453	-3.557	137	-0.436	-0.131	0.00723034
	avian-origin IAV (EID)	AUC_13_wt	NT_avg	-0.279	0.00156175	-3.235	124	-0.433	-0.109	0.0156175
	avian-origin IAV (EID)	AUC_14_wt	NT_avg	-0.302	0.0017641	-3.211	103	-0.466	-0.117	0.0158769
	avian-origin IAV (EID)	max_wt_loss_pct	Lg_avg	-0.428	2.05609e-14	-8.058	289	-0.518	-0.33	5.14022e-13
	avian-origin IAV (EID)	AUC_1_wt	Lg_avg	-0.229	8.17306e-05	-3.996	289	-0.335	-0.117	0.00130769
	avian-origin IAV (EID)	AUC_2_wt	Lg_avg	-0.352	7.29521e-10	-6.374	288	-0.449	-0.246	1.6779e-08
	avian-origin IAV (EID)	AUC_3_wt	Lg_avg	-0.432	1.26959e-14	-8.132	288	-0.521	-0.334	3.30093e-13
	avian-origin IAV (EID)	AUC_4_wt	Lg_avg	-0.461	1.54727e-16	-8.778	286	-0.547	-0.365	4.48707e-15
	avian-origin IAV (EID)	AUC_5_wt	Lg_avg	-0.472	3.42691e-17	-8.998	283	-0.557	-0.376	1.02807e-15
	avian-origin IAV (EID)	AUC_6_wt	Lg_avg	-0.46	3.82303e-15	-8.36	260	-0.551	-0.359	1.07045e-13
	avian-origin IAV (EID)	AUC_7_wt	Lg_avg	-0.465	1.13444e-14	-8.227	245	-0.558	-0.361	3.06297e-13
	avian-origin IAV (EID)	AUC_8_wt	Lg_avg	-0.429	6.77183e-11	-6.88	210	-0.533	-0.312	1.62524e-09
	avian-origin IAV (EID)	AUC_9_wt	Lg_avg	-0.39	2.3074e-08	-5.833	190	-0.504	-0.263	4.61481e-07
	avian-origin IAV (EID)	AUC_10_wt	Lg_avg	-0.416	1.13513e-08	-6	172	-0.532	-0.285	2.38377e-07
	avian-origin IAV (EID)	AUC_11_wt	Lg_avg	-0.452	7.44735e-09	-6.137	147	-0.571	-0.314	1.63842e-07
	avian-origin IAV (EID)	AUC_12_wt	Lg_avg	-0.471	4.81749e-08	-5.832	119	-0.599	-0.32	9.15323e-07
	avian-origin IAV (EID)	AUC_13_wt	Lg_avg	-0.439	2.03949e-06	-5.027	106	-0.58	-0.272	3.67107e-05
	avian-origin IAV (EID)	AUC_14_wt	Lg_avg	-0.434	1.36027e-05	-4.6	91	-0.586	-0.253	0.000231245
	Dataset (titration method)	X_Variable	Y_Variable	Correlation	P_Value	Test_Statistic	DF	CI_Lower	CI_Upper	P_Adjusted
	mammalian-origin IAV (PFU)	max_wt_loss_pct	NT_avg	-0.057	0.388297	-0.864	231	-0.184	0.072	1
	mammalian-origin IAV (PFU)	AUC_1_wt	NT_avg	-0.11	0.0954105	-1.674	231	-0.235	0.019	1
	mammalian-origin IAV (PFU)	AUC_2_wt	NT_avg	-0.11	0.092521	-1.689	231	-0.236	0.018	1
	mammalian-origin IAV (PFU)	AUC_3_wt	NT_avg	-0.107	0.104355	-1.631	231	-0.232	0.022	1
	mammalian-origin IAV (PFU)	AUC_4_wt	NT_avg	-0.105	0.109268	-1.608	231	-0.231	0.024	1
	mammalian-origin IAV (PFU)	AUC_5_wt	NT_avg	-0.096	0.143665	-1.467	231	-0.222	0.033	1
	mammalian-origin IAV (PFU)	AUC_6_wt	NT_avg	-0.086	0.192372	-1.307	230	-0.212	0.043	1
	mammalian-origin IAV (PFU)	AUC_7_wt	NT_avg	-0.086	0.193396	-1.304	229	-0.213	0.044	1
	mammalian-origin IAV (PFU)	AUC_8_wt	NT_avg	-0.088	0.184565	-1.331	229	-0.214	0.042	1
	mammalian-origin IAV (PFU)	AUC_9_wt	NT_avg	-0.07	0.289884	-1.061	228	-0.198	0.06	1
	mammalian-origin IAV (PFU)	AUC_10_wt	NT_avg	-0.083	0.246841	-1.162	195	-0.22	0.058	1
	mammalian-origin IAV (PFU)	AUC_11_wt	NT_avg	-0.047	0.51713	-0.649	189	-0.188	0.095	1
	mammalian-origin IAV (PFU)	AUC_12_wt	NT_avg	-0.043	0.574461	-0.563	169	-0.192	0.108	1
	mammalian-origin IAV (PFU)	AUC_13_wt	NT_avg	-0.02	0.805484	-0.247	145	-0.182	0.142	1
	mammalian-origin IAV (PFU)	AUC_14_wt	NT_avg	-0.036	0.679982	-0.413	130	-0.206	0.135	1
	mammalian-origin IAV (PFU)	max_wt_loss_pct	Lg_avg	-0.064	0.42217	-0.805	157	-0.218	0.092	1
	mammalian-origin IAV (PFU)	AUC_1_wt	Lg_avg	-0.083	0.299013	-1.042	157	-0.235	0.074	1
	mammalian-origin IAV (PFU)	AUC_2_wt	Lg_avg	-0.042	0.595886	-0.531	157	-0.197	0.114	1
	mammalian-origin IAV (PFU)	AUC_3_wt	Lg_avg	-0.036	0.650244	-0.454	157	-0.191	0.12	1
	mammalian-origin IAV (PFU)	AUC_4_wt	Lg_avg	-0.05	0.532217	-0.626	157	-0.204	0.107	1
	mammalian-origin IAV (PFU)	AUC_5_wt	Lg_avg	-0.058	0.465242	-0.732	157	-0.212	0.098	1
	mammalian-origin IAV (PFU)	AUC_6_wt	Lg_avg	-0.062	0.441647	-0.771	156	-0.216	0.095	1
	mammalian-origin IAV (PFU)	AUC_7_wt	Lg_avg	-0.064	0.422781	-0.804	155	-0.219	0.093	1
	mammalian-origin IAV (PFU)	AUC_8_wt	Lg_avg	-0.067	0.403468	-0.838	155	-0.221	0.09	1
	mammalian-origin IAV (PFU)	AUC_9_wt	Lg_avg	-0.058	0.469056	-0.726	154	-0.214	0.1	1
	mammalian-origin IAV (PFU)	AUC_10_wt	Lg_avg	-0.096	0.290578	-1.061	122	-0.267	0.082	1
	mammalian-origin IAV (PFU)	AUC_11_wt	Lg_avg	-0.088	0.342217	-0.954	117	-0.264	0.094	1
	mammalian-origin IAV (PFU)	AUC_12_wt	Lg_avg	-0.089	0.371532	-0.898	100	-0.279	0.107	1
	mammalian-origin IAV (PFU)	AUC_13_wt	Lg_avg	-0.065	0.546065	-0.606	87	-0.269	0.145	1
	mammalian-origin IAV (PFU)	AUC_14_wt	Lg_avg	-0.039	0.73175	-0.344	77	-0.258	0.184	1
	Dataset (titration method)	X_Variable	Y_Variable	Correlation	P_Value	Test_Statistic	DF	CI_Lower	CI_Upper	P_Adjusted
	avian-origin IAV (EID)	max_wt_loss_pct	NW_avg	-0.061	0.260017	-1.128	343	-0.165	0.045	1
	avian-origin IAV (EID)	AUC_1_wt	NW_avg	0.034	0.532775	0.624	343	-0.072	0.139	1
	avian-origin IAV (EID)	AUC_2_wt	NW_avg	-0.014	0.792563	-0.263	342	-0.12	0.092	1
	avian-origin IAV (EID)	AUC_3_wt	NW_avg	-0.052	0.340292	-0.955	342	-0.156	0.054	1
	avian-origin IAV (EID)	AUC_4_wt	NW_avg	-0.063	0.243176	-1.169	340	-0.168	0.043	1
	avian-origin IAV (EID)	AUC_5_wt	NW_avg	-0.061	0.263482	-1.12	337	-0.166	0.046	1
	avian-origin IAV (EID)	AUC_6_wt	NW_avg	-0.068	0.226598	-1.212	314	-0.177	0.042	1
	avian-origin IAV (EID)	AUC_7_wt	NW_avg	-0.096	0.0960193	-1.67	299	-0.207	0.017	1
	avian-origin IAV (EID)	AUC_8_wt	NW_avg	-0.113	0.0671019	-1.839	261	-0.231	0.008	1
	avian-origin IAV (EID)	AUC_9_wt	NW_avg	-0.124	0.0538297	-1.938	241	-0.246	0.002	1
	avian-origin IAV (EID)	AUC_10_wt	NW_avg	-0.168	0.0121323	-2.529	220	-0.293	-0.037	0.327571
	avian-origin IAV (EID)	AUC_11_wt	NW_avg	-0.248	0.000435152	-3.579	195	-0.375	-0.112	0.0156655
	avian-origin IAV (EID)	AUC_12_wt	NW_avg	-0.251	0.00170707	-3.194	152	-0.393	-0.096	0.0580405
	avian-origin IAV (EID)	AUC_13_wt	NW_avg	-0.308	0.000272918	-3.74	133	-0.454	-0.147	0.010098
	avian-origin IAV (EID)	AUC_14_wt	NW_avg	-0.336	0.000255469	-3.777	112	-0.49	-0.162	0.00970783
	avian-origin IAV (EID)	max_wt_loss_pct	peak_inoc	-0.063	0.245171	-1.164	343	-0.167	0.043	1
	avian-origin IAV (EID)	AUC_1_wt	peak_inoc	0.063	0.242174	1.172	343	-0.043	0.168	1
	avian-origin IAV (EID)	AUC_2_wt	peak_inoc	0.014	0.790206	0.266	342	-0.091	0.12	1
	avian-origin IAV (EID)	AUC_3_wt	peak_inoc	-0.026	0.631261	-0.48	342	-0.131	0.08	1
	avian-origin IAV (EID)	AUC_4_wt	peak_inoc	-0.048	0.379031	-0.881	340	-0.153	0.059	1
	avian-origin IAV (EID)	AUC_5_wt	peak_inoc	-0.055	0.313102	-1.01	337	-0.161	0.052	1
	avian-origin IAV (EID)	AUC_6_wt	peak_inoc	-0.057	0.309457	-1.018	314	-0.167	0.053	1
	avian-origin IAV (EID)	AUC_7_wt	peak_inoc	-0.099	0.0854515	-1.726	299	-0.21	0.014	1
	avian-origin IAV (EID)	AUC_8_wt	peak_inoc	-0.101	0.102272	-1.64	261	-0.219	0.02	1
	avian-origin IAV (EID)	AUC_9_wt	peak_inoc	-0.1	0.120643	-1.558	241	-0.223	0.026	1
	avian-origin IAV (EID)	AUC_10_wt	peak_inoc	-0.13	0.0530828	-1.945	220	-0.257	0.002	1
	avian-origin IAV (EID)	AUC_11_wt	peak_inoc	-0.209	0.00323328	-2.982	195	-0.339	-0.071	0.106698
	avian-origin IAV (EID)	AUC_12_wt	peak_inoc	-0.208	0.0097858	-2.616	152	-0.354	-0.051	0.274002
	avian-origin IAV (EID)	AUC_13_wt	peak_inoc	-0.251	0.00333799	-2.989	133	-0.403	-0.086	0.106816
	avian-origin IAV (EID)	AUC_14_wt	peak_inoc	-0.272	0.00337284	-2.996	112	-0.435	-0.093	0.106816
	avian-origin IAV (EID)	max_wt_loss_pct	d1_inoc	-0.151	0.0083102	-2.657	303	-0.259	-0.039	0.2482
	avian-origin IAV (EID)	AUC_1_wt	d1_inoc	0.016	0.777866	0.282	303	-0.096	0.128	1
	avian-origin IAV (EID)	AUC_2_wt	d1_inoc	-0.052	0.363903	-0.909	302	-0.164	0.061	1
	avian-origin IAV (EID)	AUC_3_wt	d1_inoc	-0.104	0.0695279	-1.821	302	-0.214	0.008	1
	avian-origin IAV (EID)	AUC_4_wt	d1_inoc	-0.126	0.0287646	-2.197	300	-0.235	-0.013	0.719116
	avian-origin IAV (EID)	AUC_5_wt	d1_inoc	-0.137	0.0181206	-2.376	297	-0.246	-0.024	0.471136
	avian-origin IAV (EID)	AUC_6_wt	d1_inoc	-0.156	0.00827335	-2.659	282	-0.268	-0.041	0.2482
	avian-origin IAV (EID)	AUC_7_wt	d1_inoc	-0.2	0.000816332	-3.385	276	-0.31	-0.084	0.0285716
	avian-origin IAV (EID)	AUC_8_wt	d1_inoc	-0.245	0.000127898	-3.894	238	-0.36	-0.122	0.00511591
	avian-origin IAV (EID)	AUC_9_wt	d1_inoc	-0.25	0.000150515	-3.857	223	-0.369	-0.123	0.00587009
	avian-origin IAV (EID)	AUC_10_wt	d1_inoc	-0.276	6.52564e-05	-4.078	202	-0.398	-0.144	0.00267551
	avian-origin IAV (EID)	AUC_11_wt	d1_inoc	-0.356	9.07149e-07	-5.089	178	-0.478	-0.222	3.99146e-05
	avian-origin IAV (EID)	AUC_12_wt	d1_inoc	-0.388	2.75333e-06	-4.896	135	-0.522	-0.236	0.00011564
	avian-origin IAV (EID)	AUC_13_wt	d1_inoc	-0.433	6.38863e-07	-5.26	120	-0.567	-0.276	2.87488e-05
	avian-origin IAV (EID)	AUC_14_wt	d1_inoc	-0.453	1.91922e-06	-5.062	99	-0.596	-0.283	8.25265e-05
	Dataset (titration method)	X_Variable	Y_Variable	Correlation	P_Value	Test_Statistic	DF	CI_Lower	CI_Upper	P_Adjusted
	mammalian-origin IAV (PFU)	max_wt_loss_pct	NW_avg	-0.194	0.00206723	-3.113	249	-0.31	-0.071	0.0578824
	mammalian-origin IAV (PFU)	AUC_1_wt	NW_avg	-0.155	0.014066	-2.473	249	-0.273	-0.032	0.238958
	mammalian-origin IAV (PFU)	AUC_2_wt	NW_avg	-0.252	5.53693e-05	-4.103	249	-0.364	-0.132	0.0021594
	mammalian-origin IAV (PFU)	AUC_3_wt	NW_avg	-0.295	1.92057e-06	-4.877	249	-0.404	-0.178	8.4505e-05
	mammalian-origin IAV (PFU)	AUC_4_wt	NW_avg	-0.299	1.40507e-06	-4.944	249	-0.408	-0.182	6.3228e-05
	mammalian-origin IAV (PFU)	AUC_5_wt	NW_avg	-0.294	2.18242e-06	-4.849	249	-0.403	-0.176	9.38439e-05
	mammalian-origin IAV (PFU)	AUC_6_wt	NW_avg	-0.282	5.4767e-06	-4.646	249	-0.393	-0.164	0.000230021
	mammalian-origin IAV (PFU)	AUC_7_wt	NW_avg	-0.269	1.61446e-05	-4.399	249	-0.38	-0.15	0.000661927
	mammalian-origin IAV (PFU)	AUC_8_wt	NW_avg	-0.254	4.83218e-05	-4.136	249	-0.366	-0.134	0.00193287
	mammalian-origin IAV (PFU)	AUC_9_wt	NW_avg	-0.243	0.000103323	-3.946	248	-0.356	-0.123	0.00392627
	mammalian-origin IAV (PFU)	AUC_10_wt	NW_avg	-0.205	0.00243517	-3.068	214	-0.33	-0.074	0.0657496
	mammalian-origin IAV (PFU)	AUC_11_wt	NW_avg	-0.184	0.00740847	-2.704	209	-0.311	-0.05	0.166958
	mammalian-origin IAV (PFU)	AUC_12_wt	NW_avg	-0.122	0.0886695	-1.711	194	-0.258	0.019	0.94119
	mammalian-origin IAV (PFU)	AUC_13_wt	NW_avg	-0.128	0.0912686	-1.698	172	-0.272	0.021	0.94119
	mammalian-origin IAV (PFU)	AUC_14_wt	NW_avg	-0.118	0.150532	-1.445	148	-0.273	0.043	0.94119
	mammalian-origin IAV (PFU)	max_wt_loss_pct	peak_inoc	-0.16	0.00844153	-2.653	269	-0.274	-0.041	0.177272
	mammalian-origin IAV (PFU)	AUC_1_wt	peak_inoc	-0.029	0.632713	-0.478	269	-0.148	0.09	0.995246
	mammalian-origin IAV (PFU)	AUC_2_wt	peak_inoc	-0.105	0.0838777	-1.735	269	-0.222	0.014	0.94119
	mammalian-origin IAV (PFU)	AUC_3_wt	peak_inoc	-0.149	0.0140564	-2.472	269	-0.264	-0.03	0.238958
	mammalian-origin IAV (PFU)	AUC_4_wt	peak_inoc	-0.165	0.00652038	-2.742	269	-0.279	-0.047	0.16301
	mammalian-origin IAV (PFU)	AUC_5_wt	peak_inoc	-0.172	0.004502	-2.865	269	-0.285	-0.054	0.117052
	mammalian-origin IAV (PFU)	AUC_6_wt	peak_inoc	-0.163	0.00725905	-2.705	268	-0.277	-0.045	0.166958
	mammalian-origin IAV (PFU)	AUC_7_wt	peak_inoc	-0.16	0.00852528	-2.65	267	-0.274	-0.041	0.177272
	mammalian-origin IAV (PFU)	AUC_8_wt	peak_inoc	-0.159	0.00909987	-2.627	267	-0.273	-0.04	0.177272
	mammalian-origin IAV (PFU)	AUC_9_wt	peak_inoc	-0.151	0.0130503	-2.499	266	-0.266	-0.032	0.234905
	mammalian-origin IAV (PFU)	AUC_10_wt	peak_inoc	-0.151	0.0215128	-2.315	229	-0.275	-0.023	0.322692
	mammalian-origin IAV (PFU)	AUC_11_wt	peak_inoc	-0.114	0.0898818	-1.703	222	-0.241	0.018	0.94119
	mammalian-origin IAV (PFU)	AUC_12_wt	peak_inoc	-0.075	0.278095	-1.087	207	-0.209	0.061	0.995246
	mammalian-origin IAV (PFU)	AUC_13_wt	peak_inoc	-0.079	0.284352	-1.074	185	-0.22	0.066	0.995246
	mammalian-origin IAV (PFU)	AUC_14_wt	peak_inoc	-0.097	0.218004	-1.237	161	-0.247	0.058	0.995246
	mammalian-origin IAV (PFU)	max_wt_loss_pct	d1_inoc	-0.199	0.00199428	-3.126	237	-0.318	-0.074	0.0578342
	mammalian-origin IAV (PFU)	AUC_1_wt	d1_inoc	-0.116	0.0723993	-1.805	237	-0.24	0.011	0.94119
	mammalian-origin IAV (PFU)	AUC_2_wt	d1_inoc	-0.204	0.00148518	-3.215	237	-0.323	-0.08	0.0445553
	mammalian-origin IAV (PFU)	AUC_3_wt	d1_inoc	-0.246	0.000123734	-3.903	237	-0.361	-0.123	0.00433068
	mammalian-origin IAV (PFU)	AUC_4_wt	d1_inoc	-0.247	0.00011677	-3.918	237	-0.362	-0.124	0.00420371
	mammalian-origin IAV (PFU)	AUC_5_wt	d1_inoc	-0.248	0.000110379	-3.933	237	-0.363	-0.125	0.00408403
	mammalian-origin IAV (PFU)	AUC_6_wt	d1_inoc	-0.241	0.000174196	-3.815	236	-0.357	-0.117	0.00592268
	mammalian-origin IAV (PFU)	AUC_7_wt	d1_inoc	-0.238	0.000216228	-3.758	235	-0.355	-0.114	0.00713551
	mammalian-origin IAV (PFU)	AUC_8_wt	d1_inoc	-0.234	0.000287605	-3.682	235	-0.351	-0.109	0.00920337
	mammalian-origin IAV (PFU)	AUC_9_wt	d1_inoc	-0.223	0.000574747	-3.491	234	-0.341	-0.098	0.0178172
	mammalian-origin IAV (PFU)	AUC_10_wt	d1_inoc	-0.191	0.00691522	-2.73	197	-0.321	-0.053	0.165965
	mammalian-origin IAV (PFU)	AUC_11_wt	d1_inoc	-0.149	0.0396959	-2.071	190	-0.284	-0.007	0.555743
	mammalian-origin IAV (PFU)	AUC_12_wt	d1_inoc	-0.131	0.0872962	-1.72	170	-0.275	0.019	0.94119
	mammalian-origin IAV (PFU)	AUC_13_wt	d1_inoc	-0.145	0.0774034	-1.778	148	-0.298	0.016	0.94119
	mammalian-origin IAV (PFU)	AUC_14_wt	d1_inoc	-0.11	0.199049	-1.291	135	-0.273	0.058	0.995246
