# Supplementary material for: Limited ‘heft’ of weight-based outcomes in predicting influenza A virus disease severity in ferrets
Source: PLoS Comput Biol. 2026 May 8;22(5):e1014210. doi: 10.1371/journal.pcbi.1014210 (PMC13155662; doi:10.1371/journal.pcbi.1014210)
Supplement: S3 Table — (XLSX) [file pcbi.1014210.s003.xlsx]

## Sheet: Supplemental Table 3
	S3 Table. Pearson correlations between temperature rise (daily AUC) and other virological metrics.
	Dataset (titration method)	X_Variable	Y_Variable	Correlation	P_Value	Test_Statistic	DF	CI_Lower	CI_Upper	P_Adjusted
	avian-origin IAV (EID)	tp_max	NT_avg	-0.036	0.525155	-0.636	312	-0.146	0.075	1
	avian-origin IAV (EID)	AUC_1_tp	NT_avg	-0.002	0.971993	-0.035	312	-0.113	0.109	1
	avian-origin IAV (EID)	AUC_2_tp	NT_avg	0.013	0.823001	0.224	312	-0.098	0.123	1
	avian-origin IAV (EID)	AUC_3_tp	NT_avg	0	0.995137	0.006	312	-0.11	0.111	1
	avian-origin IAV (EID)	AUC_4_tp	NT_avg	-0.033	0.562226	-0.58	307	-0.144	0.079	1
	avian-origin IAV (EID)	AUC_5_tp	NT_avg	-0.046	0.421936	-0.804	304	-0.157	0.066	1
	avian-origin IAV (EID)	AUC_6_tp	NT_avg	-0.048	0.422428	-0.803	281	-0.164	0.069	1
	avian-origin IAV (EID)	AUC_7_tp	NT_avg	-0.053	0.394962	-0.852	261	-0.173	0.069	1
	avian-origin IAV (EID)	AUC_8_tp	NT_avg	0.083	0.214657	1.244	221	-0.048	0.212	1
	avian-origin IAV (EID)	AUC_9_tp	NT_avg	0.101	0.145955	1.46	205	-0.035	0.235	1
	avian-origin IAV (EID)	AUC_10_tp	NT_avg	0.129	0.0804229	1.758	184	-0.016	0.267	1
	avian-origin IAV (EID)	AUC_11_tp	NT_avg	0.105	0.178159	1.352	163	-0.048	0.254	1
	avian-origin IAV (EID)	AUC_12_tp	NT_avg	-0.07	0.422288	-0.805	132	-0.237	0.101	1
	avian-origin IAV (EID)	AUC_13_tp	NT_avg	-0.007	0.942128	-0.073	119	-0.185	0.172	1
	avian-origin IAV (EID)	AUC_14_tp	NT_avg	-0.316	0.00136383	-3.297	98	-0.482	-0.127	0.0395509
	avian-origin IAV (EID)	tp_max	Lg_avg	0.18	0.00212953	3.1	288	0.066	0.289	0.0596269
	avian-origin IAV (EID)	AUC_1_tp	Lg_avg	0.165	0.00489652	2.836	288	0.051	0.275	0.127309
	avian-origin IAV (EID)	AUC_2_tp	Lg_avg	0.176	0.00267057	3.03	288	0.062	0.285	0.0721054
	avian-origin IAV (EID)	AUC_3_tp	Lg_avg	0.153	0.00913225	2.625	288	0.038	0.263	0.228306
	avian-origin IAV (EID)	AUC_4_tp	Lg_avg	0.122	0.039225	2.071	283	0.006	0.235	0.9414
	avian-origin IAV (EID)	AUC_5_tp	Lg_avg	0.11	0.0646153	1.855	280	-0.007	0.224	1
	avian-origin IAV (EID)	AUC_6_tp	Lg_avg	0.123	0.048749	1.98	257	0.001	0.241	1
	avian-origin IAV (EID)	AUC_7_tp	Lg_avg	0.117	0.0714765	1.811	237	-0.01	0.24	1
	avian-origin IAV (EID)	AUC_8_tp	Lg_avg	0.105	0.13883	1.486	200	-0.034	0.239	1
	avian-origin IAV (EID)	AUC_9_tp	Lg_avg	0.108	0.143999	1.467	184	-0.037	0.248	1
	avian-origin IAV (EID)	AUC_10_tp	Lg_avg	0.106	0.17405	1.365	163	-0.047	0.255	1
	avian-origin IAV (EID)	AUC_11_tp	Lg_avg	0.126	0.130872	1.519	142	-0.038	0.284	1
	avian-origin IAV (EID)	AUC_12_tp	Lg_avg	-0.08	0.392428	-0.858	114	-0.259	0.104	1
	avian-origin IAV (EID)	AUC_13_tp	Lg_avg	-0.131	0.187086	-1.328	101	-0.317	0.064	1
	avian-origin IAV (EID)	AUC_14_tp	Lg_avg	-0.441	1.73257e-05	-4.553	86	-0.595	-0.255	0.000519771
	Dataset (titration method)	X_Variable	Y_Variable	Correlation	P_Value	Test_Statistic	DF	CI_Lower	CI_Upper	P_Adjusted
	mammalian-origin IAV (PFU)	tp_max	NT_avg	-0.017	0.800531	-0.253	231	-0.145	0.112	1
	mammalian-origin IAV (PFU)	AUC_1_tp	NT_avg	-0.055	0.405982	-0.833	231	-0.182	0.074	1
	mammalian-origin IAV (PFU)	AUC_2_tp	NT_avg	-0.05	0.446241	-0.763	231	-0.178	0.079	1
	mammalian-origin IAV (PFU)	AUC_3_tp	NT_avg	-0.036	0.580366	-0.554	231	-0.164	0.093	1
	mammalian-origin IAV (PFU)	AUC_4_tp	NT_avg	-0.036	0.588105	-0.542	231	-0.163	0.093	1
	mammalian-origin IAV (PFU)	AUC_5_tp	NT_avg	-0.031	0.634421	-0.476	231	-0.159	0.098	1
	mammalian-origin IAV (PFU)	AUC_6_tp	NT_avg	-0.02	0.759106	-0.307	229	-0.149	0.109	1
	mammalian-origin IAV (PFU)	AUC_7_tp	NT_avg	-0.037	0.578077	-0.557	228	-0.165	0.093	1
	mammalian-origin IAV (PFU)	AUC_8_tp	NT_avg	-0.055	0.419323	-0.809	217	-0.186	0.078	1
	mammalian-origin IAV (PFU)	AUC_9_tp	NT_avg	-0.062	0.362653	-0.912	216	-0.193	0.072	1
	mammalian-origin IAV (PFU)	AUC_10_tp	NT_avg	-0.125	0.0853023	-1.73	188	-0.263	0.017	1
	mammalian-origin IAV (PFU)	AUC_11_tp	NT_avg	-0.129	0.0762391	-1.783	187	-0.267	0.014	1
	mammalian-origin IAV (PFU)	AUC_12_tp	NT_avg	-0.145	0.0597865	-1.895	167	-0.29	0.006	1
	mammalian-origin IAV (PFU)	AUC_13_tp	NT_avg	-0.126	0.135504	-1.501	139	-0.286	0.04	1
	mammalian-origin IAV (PFU)	AUC_14_tp	NT_avg	-0.043	0.629541	-0.484	125	-0.216	0.132	1
	mammalian-origin IAV (PFU)	tp_max	Lg_avg	0.013	0.875633	0.157	157	-0.143	0.168	1
	mammalian-origin IAV (PFU)	AUC_1_tp	Lg_avg	0.196	0.0130556	2.511	157	0.042	0.342	0.391667
	mammalian-origin IAV (PFU)	AUC_2_tp	Lg_avg	0.105	0.188061	1.322	157	-0.052	0.256	1
	mammalian-origin IAV (PFU)	AUC_3_tp	Lg_avg	0.067	0.399778	0.844	157	-0.089	0.221	1
	mammalian-origin IAV (PFU)	AUC_4_tp	Lg_avg	0.059	0.457782	0.744	157	-0.097	0.213	1
	mammalian-origin IAV (PFU)	AUC_5_tp	Lg_avg	0.014	0.865477	0.17	157	-0.142	0.169	1
	mammalian-origin IAV (PFU)	AUC_6_tp	Lg_avg	-0.002	0.982429	-0.022	155	-0.158	0.155	1
	mammalian-origin IAV (PFU)	AUC_7_tp	Lg_avg	0.014	0.865107	0.17	154	-0.144	0.17	1
	mammalian-origin IAV (PFU)	AUC_8_tp	Lg_avg	0.035	0.679344	0.414	143	-0.129	0.197	1
	mammalian-origin IAV (PFU)	AUC_9_tp	Lg_avg	0.026	0.761247	0.304	142	-0.139	0.188	1
	mammalian-origin IAV (PFU)	AUC_10_tp	Lg_avg	0.043	0.643393	0.464	115	-0.139	0.223	1
	mammalian-origin IAV (PFU)	AUC_11_tp	Lg_avg	0.031	0.73733	0.336	115	-0.151	0.212	1
	mammalian-origin IAV (PFU)	AUC_12_tp	Lg_avg	-0.042	0.677875	-0.417	98	-0.237	0.156	1
	mammalian-origin IAV (PFU)	AUC_13_tp	Lg_avg	0.017	0.881442	0.15	81	-0.2	0.231	1
	mammalian-origin IAV (PFU)	AUC_14_tp	Lg_avg	-0.065	0.580871	-0.555	72	-0.289	0.166	1
	Dataset (titration method)	X_Variable	Y_Variable	Correlation	P_Value	Test_Statistic	DF	CI_Lower	CI_Upper	P_Adjusted
	avian-origin IAV (EID)	tp_max	NW_avg	-0.034	0.523835	-0.638	342	-0.14	0.072	1
	avian-origin IAV (EID)	AUC_1_tp	NW_avg	-0.149	0.00572971	-2.78	342	-0.25	-0.044	0.240648
	avian-origin IAV (EID)	AUC_2_tp	NW_avg	-0.106	0.0485641	-1.979	342	-0.21	-0.001	1
	avian-origin IAV (EID)	AUC_3_tp	NW_avg	-0.084	0.12003	-1.559	342	-0.188	0.022	1
	avian-origin IAV (EID)	AUC_4_tp	NW_avg	-0.074	0.174824	-1.36	337	-0.179	0.033	1
	avian-origin IAV (EID)	AUC_5_tp	NW_avg	-0.039	0.475997	-0.714	334	-0.145	0.068	1
	avian-origin IAV (EID)	AUC_6_tp	NW_avg	-0.038	0.498401	-0.678	311	-0.149	0.073	1
	avian-origin IAV (EID)	AUC_7_tp	NW_avg	-0.036	0.544155	-0.607	291	-0.15	0.079	1
	avian-origin IAV (EID)	AUC_8_tp	NW_avg	0.09	0.154594	1.428	251	-0.034	0.211	1
	avian-origin IAV (EID)	AUC_9_tp	NW_avg	0.108	0.0969639	1.666	235	-0.02	0.232	1
	avian-origin IAV (EID)	AUC_10_tp	NW_avg	0.112	0.103247	1.636	211	-0.023	0.243	1
	avian-origin IAV (EID)	AUC_11_tp	NW_avg	0.126	0.0808489	1.755	190	-0.016	0.263	1
	avian-origin IAV (EID)	AUC_12_tp	NW_avg	0.037	0.657	0.445	147	-0.125	0.196	1
	avian-origin IAV (EID)	AUC_13_tp	NW_avg	0.029	0.744482	0.327	128	-0.144	0.2	1
	avian-origin IAV (EID)	AUC_14_tp	NW_avg	-0.333	0.000398119	-3.657	107	-0.491	-0.155	0.0175172
	avian-origin IAV (EID)	tp_max	peak_inoc	-0.008	0.879913	-0.151	342	-0.114	0.098	1
	avian-origin IAV (EID)	AUC_1_tp	peak_inoc	-0.12	0.0256145	-2.242	342	-0.223	-0.015	1
	avian-origin IAV (EID)	AUC_2_tp	peak_inoc	-0.072	0.182737	-1.335	342	-0.176	0.034	1
	avian-origin IAV (EID)	AUC_3_tp	peak_inoc	-0.045	0.410541	-0.824	342	-0.15	0.062	1
	avian-origin IAV (EID)	AUC_4_tp	peak_inoc	-0.027	0.622787	-0.492	337	-0.133	0.08	1
	avian-origin IAV (EID)	AUC_5_tp	peak_inoc	0.009	0.871774	0.162	334	-0.098	0.116	1
	avian-origin IAV (EID)	AUC_6_tp	peak_inoc	-0.001	0.990862	-0.011	311	-0.112	0.11	1
	avian-origin IAV (EID)	AUC_7_tp	peak_inoc	0.01	0.867897	0.166	291	-0.105	0.124	1
	avian-origin IAV (EID)	AUC_8_tp	peak_inoc	0.116	0.0657159	1.848	251	-0.008	0.236	1
	avian-origin IAV (EID)	AUC_9_tp	peak_inoc	0.111	0.0890966	1.707	235	-0.017	0.235	1
	avian-origin IAV (EID)	AUC_10_tp	peak_inoc	0.113	0.100122	1.652	211	-0.022	0.244	1
	avian-origin IAV (EID)	AUC_11_tp	peak_inoc	0.127	0.0788387	1.767	190	-0.015	0.264	1
	avian-origin IAV (EID)	AUC_12_tp	peak_inoc	0.022	0.787685	0.27	147	-0.139	0.182	1
	avian-origin IAV (EID)	AUC_13_tp	peak_inoc	0.016	0.852963	0.186	128	-0.156	0.188	1
	avian-origin IAV (EID)	AUC_14_tp	peak_inoc	-0.27	0.00451485	-2.901	107	-0.436	-0.086	0.194139
	avian-origin IAV (EID)	tp_max	d1_inoc	0.048	0.401893	0.839	302	-0.065	0.16	1
	avian-origin IAV (EID)	AUC_1_tp	d1_inoc	-0.016	0.787036	-0.27	302	-0.128	0.097	1
	avian-origin IAV (EID)	AUC_2_tp	d1_inoc	0.026	0.647681	0.457	302	-0.086	0.138	1
	avian-origin IAV (EID)	AUC_3_tp	d1_inoc	0.039	0.494669	0.684	302	-0.074	0.151	1
	avian-origin IAV (EID)	AUC_4_tp	d1_inoc	0.034	0.562222	0.58	297	-0.08	0.147	1
	avian-origin IAV (EID)	AUC_5_tp	d1_inoc	0.051	0.384261	0.871	295	-0.064	0.164	1
	avian-origin IAV (EID)	AUC_6_tp	d1_inoc	0.059	0.322709	0.991	279	-0.058	0.175	1
	avian-origin IAV (EID)	AUC_7_tp	d1_inoc	0.056	0.358222	0.92	268	-0.064	0.174	1
	avian-origin IAV (EID)	AUC_8_tp	d1_inoc	0.139	0.0356792	2.113	228	0.009	0.263	1
	avian-origin IAV (EID)	AUC_9_tp	d1_inoc	0.15	0.0264619	2.235	217	0.018	0.277	1
	avian-origin IAV (EID)	AUC_10_tp	d1_inoc	0.14	0.0502297	1.97	193	0	0.275	1
	avian-origin IAV (EID)	AUC_11_tp	d1_inoc	0.174	0.0209935	2.329	173	0.027	0.315	0.860734
	avian-origin IAV (EID)	AUC_12_tp	d1_inoc	-0.059	0.49948	-0.677	130	-0.228	0.113	1
	avian-origin IAV (EID)	AUC_13_tp	d1_inoc	-0.033	0.723961	-0.354	115	-0.213	0.149	1
	avian-origin IAV (EID)	AUC_14_tp	d1_inoc	-0.452	3.7763e-06	-4.913	94	-0.598	-0.277	0.000169933
	Dataset (titration method)	X_Variable	Y_Variable	Correlation	P_Value	Test_Statistic	DF	CI_Lower	CI_Upper	P_Adjusted
	mammalian-origin IAV (PFU)	tp_max	NW_avg	0.09	0.154838	1.427	248	-0.034	0.212	1
	mammalian-origin IAV (PFU)	AUC_1_tp	NW_avg	0.232	0.000220916	3.749	248	0.111	0.346	0.00994124
	mammalian-origin IAV (PFU)	AUC_2_tp	NW_avg	0.119	0.0599451	1.89	248	-0.005	0.24	1
	mammalian-origin IAV (PFU)	AUC_3_tp	NW_avg	0.049	0.441465	0.771	248	-0.076	0.172	1
	mammalian-origin IAV (PFU)	AUC_4_tp	NW_avg	0.059	0.35038	0.936	248	-0.065	0.182	1
	mammalian-origin IAV (PFU)	AUC_5_tp	NW_avg	0.052	0.409375	0.826	248	-0.072	0.175	1
	mammalian-origin IAV (PFU)	AUC_6_tp	NW_avg	0.038	0.552132	0.595	247	-0.087	0.161	1
	mammalian-origin IAV (PFU)	AUC_7_tp	NW_avg	0.036	0.571806	0.566	247	-0.089	0.16	1
	mammalian-origin IAV (PFU)	AUC_8_tp	NW_avg	0.012	0.854561	0.183	241	-0.114	0.137	1
	mammalian-origin IAV (PFU)	AUC_9_tp	NW_avg	-0.005	0.942113	-0.073	240	-0.131	0.121	1
	mammalian-origin IAV (PFU)	AUC_10_tp	NW_avg	-0.054	0.436536	-0.78	208	-0.188	0.082	1
	mammalian-origin IAV (PFU)	AUC_11_tp	NW_avg	-0.062	0.375892	-0.887	206	-0.196	0.075	1
	mammalian-origin IAV (PFU)	AUC_12_tp	NW_avg	-0.173	0.0159271	-2.432	191	-0.307	-0.033	0.668939
	mammalian-origin IAV (PFU)	AUC_13_tp	NW_avg	-0.134	0.0834308	-1.742	165	-0.28	0.018	1
	mammalian-origin IAV (PFU)	AUC_14_tp	NW_avg	-0.127	0.12767	-1.532	143	-0.284	0.037	1
	mammalian-origin IAV (PFU)	tp_max	peak_inoc	0.144	0.0182948	2.374	268	0.025	0.258	0.750088
	mammalian-origin IAV (PFU)	AUC_1_tp	peak_inoc	0.215	0.000368592	3.608	268	0.098	0.326	0.016218
	mammalian-origin IAV (PFU)	AUC_2_tp	peak_inoc	0.141	0.0206372	2.328	268	0.022	0.256	0.825488
	mammalian-origin IAV (PFU)	AUC_3_tp	peak_inoc	0.084	0.16983	1.376	268	-0.036	0.201	1
	mammalian-origin IAV (PFU)	AUC_4_tp	peak_inoc	0.098	0.108082	1.612	268	-0.022	0.215	1
	mammalian-origin IAV (PFU)	AUC_5_tp	peak_inoc	0.099	0.103207	1.635	268	-0.02	0.216	1
	mammalian-origin IAV (PFU)	AUC_6_tp	peak_inoc	0.088	0.152647	1.434	266	-0.033	0.205	1
	mammalian-origin IAV (PFU)	AUC_7_tp	peak_inoc	0.086	0.161605	1.404	265	-0.034	0.204	1
	mammalian-origin IAV (PFU)	AUC_8_tp	peak_inoc	0.069	0.268531	1.109	254	-0.054	0.19	1
	mammalian-origin IAV (PFU)	AUC_9_tp	peak_inoc	0.059	0.347204	0.942	253	-0.064	0.181	1
	mammalian-origin IAV (PFU)	AUC_10_tp	peak_inoc	0.037	0.578841	0.556	221	-0.094	0.168	1
	mammalian-origin IAV (PFU)	AUC_11_tp	peak_inoc	0.044	0.518066	0.647	219	-0.089	0.175	1
	mammalian-origin IAV (PFU)	AUC_12_tp	peak_inoc	-0.039	0.575109	-0.561	204	-0.175	0.098	1
	mammalian-origin IAV (PFU)	AUC_13_tp	peak_inoc	-0.033	0.657873	-0.444	178	-0.179	0.114	1
	mammalian-origin IAV (PFU)	AUC_14_tp	peak_inoc	-0.103	0.197279	-1.295	156	-0.255	0.054	1
	mammalian-origin IAV (PFU)	tp_max	d1_inoc	0.106	0.101881	1.642	237	-0.021	0.23	1
	mammalian-origin IAV (PFU)	AUC_1_tp	d1_inoc	0.19	0.00321904	2.976	237	0.064	0.309	0.138419
	mammalian-origin IAV (PFU)	AUC_2_tp	d1_inoc	0.11	0.0897076	1.704	237	-0.017	0.234	1
	mammalian-origin IAV (PFU)	AUC_3_tp	d1_inoc	0.056	0.390491	0.86	237	-0.072	0.181	1
	mammalian-origin IAV (PFU)	AUC_4_tp	d1_inoc	0.08	0.216233	1.24	237	-0.047	0.205	1
	mammalian-origin IAV (PFU)	AUC_5_tp	d1_inoc	0.085	0.191021	1.311	237	-0.042	0.21	1
	mammalian-origin IAV (PFU)	AUC_6_tp	d1_inoc	0.072	0.268573	1.109	235	-0.056	0.198	1
	mammalian-origin IAV (PFU)	AUC_7_tp	d1_inoc	0.073	0.26318	1.122	234	-0.055	0.199	1
	mammalian-origin IAV (PFU)	AUC_8_tp	d1_inoc	0.062	0.357298	0.922	223	-0.07	0.191	1
	mammalian-origin IAV (PFU)	AUC_9_tp	d1_inoc	0.053	0.432023	0.787	222	-0.079	0.183	1
	mammalian-origin IAV (PFU)	AUC_10_tp	d1_inoc	0.011	0.878704	0.153	190	-0.131	0.152	1
	mammalian-origin IAV (PFU)	AUC_11_tp	d1_inoc	0.034	0.639265	0.469	188	-0.109	0.176	1
	mammalian-origin IAV (PFU)	AUC_12_tp	d1_inoc	-0.061	0.426238	-0.798	168	-0.21	0.09	1
	mammalian-origin IAV (PFU)	AUC_13_tp	d1_inoc	-0.069	0.413503	-0.82	142	-0.23	0.096	1
	mammalian-origin IAV (PFU)	AUC_14_tp	d1_inoc	-0.121	0.166017	-1.393	130	-0.286	0.051	1
