# Supplementary material for: Limited ‘heft’ of weight-based outcomes in predicting influenza A virus disease severity in ferrets
Source: PLoS Comput Biol. 2026 May 8;22(5):e1014210. doi: 10.1371/journal.pcbi.1014210 (PMC13155662; doi:10.1371/journal.pcbi.1014210)
Supplement: S4 Table — (XLSX) [file pcbi.1014210.s004.xlsx]

## Sheet: Supplemental Table 4
	S4 Table. Pearson correlations between weight loss and day of weight loss onset.
	Variable 1	Variable 2	Dataset	p	r	LCL	UCL	t	df
	max_wt_loss_pct	wt_onset_1d	all IAV	2.2e-16	-0.426	-0.487	-0.36	-11.812	631
	max_wt_loss_pct	wt_onset_1d_7p5	all IAV	2.2e-16	-0.42	-0.489	-0.346	-10.401	505
	max_wt_loss_pct	wt_onset_1d_10	all IAV	2.2e-16	-0.405	-0.484	-0.32	-8.8087	395
	max_wt_loss_pct	wt_onset_1d_15	all IAV	0.0002014	-0.263	-0.388	-0.127	-3.7895	194
	max_wt_loss_pct	wt_onset_2d	all IAV	2.2e-16	-0.43	-0.494	-0.361	-11.375	571
	max_wt_loss_pct	wt_onset_2d_7p5	all IAV	2.2e-16	-0.46	-0.53	-0.384	-11.016	452
	max_wt_loss_pct	wt_onset_2d_10	all IAV	1.176e-15	-0.415	-0.5	-0.323	-8.4075	339
	max_wt_loss_pct	wt_onset_2d_15	all IAV	0.001115	-0.277	-0.425	-0.114	-3.3318	134
	max_wt_loss_pct	wt_onset_1d	lethal outcome	0.1281	-0.132	-0.295	0.038	-1.5311	132
	max_wt_loss_pct	wt_onset_1d_7p5	lethal outcome	0.001487	-0.273	-0.423	-0.108	-3.2457	131
	max_wt_loss_pct	wt_onset_1d_10	lethal outcome	0.04633	-0.177	-0.341	-0.003	-2.0123	125
	max_wt_loss_pct	wt_onset_1d_15	lethal outcome	0.0873	-0.175	-0.363	0.026	-1.7279	94
	max_wt_loss_pct	wt_onset_2d	lethal outcome	0.05802	-0.167	-0.331	0.006	-1.9128	127
	max_wt_loss_pct	wt_onset_2d_7p5	lethal outcome	0.001045	-0.292	-0.446	-0.121	-3.3593	121
	max_wt_loss_pct	wt_onset_2d_10	lethal outcome	0.01956	-0.218	-0.387	-0.036	-2.3687	112
	max_wt_loss_pct	wt_onset_2d_15	lethal outcome	0.253	-0.145	-0.377	0.105	-1.1537	62
	max_wt_loss_pct	wt_onset_1d	survival outcome	2.2e-16	-0.399	-0.47	-0.323	-9.7008	497
	max_wt_loss_pct	wt_onset_1d_7p5	survival outcome	5.27e-14	-0.376	-0.46	-0.285	-7.8263	372
	max_wt_loss_pct	wt_onset_1d_10	survival outcome	1.77e-09	-0.356	-0.456	-0.25	-6.2325	268
	max_wt_loss_pct	wt_onset_1d_15	survival outcome	0.08017	-0.176	-0.36	0.021	-1.768	98
	max_wt_loss_pct	wt_onset_2d	survival outcome	2.2e-16	-0.4	-0.475	-0.319	-9.1749	442
	max_wt_loss_pct	wt_onset_2d_7p5	survival outcome	8.297e-15	-0.409	-0.495	-0.316	-8.1391	329
	max_wt_loss_pct	wt_onset_2d_10	survival outcome	3.809e-08	-0.355	-0.464	-0.236	-5.6962	225
	max_wt_loss_pct	wt_onset_2d_15	survival outcome	0.2899	-0.126	-0.348	0.108	-1.0663	70
