# Supplementary material for: Limited ‘heft’ of weight-based outcomes in predicting influenza A virus disease severity in ferrets
Source: PLoS Comput Biol. 2026 May 8;22(5):e1014210. doi: 10.1371/journal.pcbi.1014210 (PMC13155662; doi:10.1371/journal.pcbi.1014210)
Supplement: S5 Table — (XLSX) [file pcbi.1014210.s005.xlsx]

## Sheet: Supplemental Table 5
	S5 Table. Pearson correlations between weight loss and persistence of weight loss.
	Variable 1	Variable 2	Dataset	p	r	LCL	UCL	t	df
	max_wt_loss_pct	wt_days_5_d5	all IAV	2.2e-16	0.772	0.744	0.798	35.041	830
	max_wt_loss_pct	wt_days_5_d7	all IAV	2.2e-16	0.778	0.75	0.804	35.679	830
	max_wt_loss_pct	wt_days_7p5_d5	all IAV	2.2e-16	0.795	0.768	0.818	37.719	830
	max_wt_loss_pct	wt_days_7p5_d7	all IAV	2.2e-16	0.83	0.808	0.85	42.906	830
	max_wt_loss_pct	wt_days_10_d5	all IAV	2.2e-16	0.751	0.72	0.779	32.757	830
	max_wt_loss_pct	wt_days_10_d7	all IAV	2.2e-16	0.824	0.801	0.844	41.846	830
	max_wt_loss_pct	wt_days_15_d5	all IAV	2.2e-16	0.487	0.434	0.538	16.074	830
	max_wt_loss_pct	wt_days_15_d7	all IAV	2.2e-16	0.694	0.657	0.728	27.769	830
	max_wt_loss_pct	wt_days_5_d5	lethal outcome	3.149e-11	0.534	0.4	0.645	7.25	132
	max_wt_loss_pct	wt_days_5_d7	lethal outcome	2.2e-16	0.721	0.628	0.794	11.957	132
	max_wt_loss_pct	wt_days_7p5_d5	lethal outcome	2.183e-14	0.599	0.478	0.697	8.5863	132
	max_wt_loss_pct	wt_days_7p5_d7	lethal outcome	2.2e-16	0.782	0.706	0.84	14.42	132
	max_wt_loss_pct	wt_days_10_d5	lethal outcome	1.646e-13	0.582	0.458	0.684	8.2233	132
	max_wt_loss_pct	wt_days_10_d7	lethal outcome	2.2e-16	0.816	0.75	0.866	16.218	132
	max_wt_loss_pct	wt_days_15_d5	lethal outcome	1.736e-09	0.491	0.35	0.61	6.4724	132
	max_wt_loss_pct	wt_days_15_d7	lethal outcome	2.2e-16	0.817	0.751	0.866	16.258	132
	max_wt_loss_pct	wt_days_5_d5	survival outcome	2.2e-16	0.764	0.731	0.793	31.216	696
	max_wt_loss_pct	wt_days_5_d7	survival outcome	2.2e-16	0.799	0.771	0.825	35.081	696
	max_wt_loss_pct	wt_days_7p5_d5	survival outcome	2.2e-16	0.754	0.72	0.784	30.268	696
	max_wt_loss_pct	wt_days_7p5_d7	survival outcome	2.2e-16	0.817	0.791	0.84	37.381	696
	max_wt_loss_pct	wt_days_10_d5	survival outcome	2.2e-16	0.668	0.624	0.707	23.664	696
	max_wt_loss_pct	wt_days_10_d7	survival outcome	2.2e-16	0.767	0.735	0.796	31.583	696
	max_wt_loss_pct	wt_days_15_d5	survival outcome	2.2e-16	0.331	0.263	0.395	9.2472	696
	max_wt_loss_pct	wt_days_15_d7	survival outcome	2.2e-16	0.557	0.504	0.606	17.698	696
