# Supplementary material for: Limited ‘heft’ of weight-based outcomes in predicting influenza A virus disease severity in ferrets
Source: PLoS Comput Biol. 2026 May 8;22(5):e1014210. doi: 10.1371/journal.pcbi.1014210 (PMC13155662; doi:10.1371/journal.pcbi.1014210)
Supplement: S6 Table — (XLSX) [file pcbi.1014210.s006.xlsx]

## Sheet: Supplemental Table 6
	S6 Table. Wilcox t tests between lethal outcome and number of days ferrets exhibited weight loss below a defined threshold between days 1-5 or 1-7 p.i.
	Group_Variable	test_Variable	Median_Group1	Median_Group2	W_statistic	p_value	p_adjusted
	lethal	wt_days_5_d5	2	4	21490	2.92759e-25	5.85518e-25
	lethal	wt_days_5_d7	3	5	30308.5	3.17513e-11	3.17513e-11
	lethal	wt_days_7p5_d5	0	3	15876	6.51115e-39	2.60446e-38
	lethal	wt_days_7p5_d7	0	4	21336.5	1.47119e-25	4.41358e-25
	lethal	wt_days_10_d5	0	2	12957.5	7.90634e-55	6.32507e-54
	lethal	wt_days_10_d7	0	3	15974	2.7282e-41	1.3641e-40
	lethal	wt_days_15_d5	0	0	29103	8.21886e-43	4.93132e-42
	lethal	wt_days_15_d7	0	1	19914	2.56411e-52	1.79488e-51
