# Supplementary material for: Limited ‘heft’ of weight-based outcomes in predicting influenza A virus disease severity in ferrets
Source: PLoS Comput Biol. 2026 May 8;22(5):e1014210. doi: 10.1371/journal.pcbi.1014210 (PMC13155662; doi:10.1371/journal.pcbi.1014210)
Supplement: S7 Table — (XLSX) [file pcbi.1014210.s007.xlsx]

## Sheet: Supplemental Table 7
	S7 Table. Wilcox t tests between lethal outcome and parameters capturing slope and volatility presented in Figures 3 and 4.
	Group_Variable	test_Variable	Median_Group1	Median_Group2	W_statistic	p_value	p_adjusted
	lethal	max_wt_loss_pct	-8.21386	-17.6044	82727	3.16481e-45	9.49443e-45
	lethal	wt_loss_slope_max	-1.3524	-2.92333	81499.5	1.94808e-46	7.79231e-46
	lethal	wt_rmssd_rate	1.89633	3.24223	7460	1.10171e-53	5.50855e-53
	lethal	wt_acf1	0.762177	0.984435	6792	1.83488e-55	1.10093e-54
	lethal	temp_rmssd_rate	0.7221	1.15233	18355	1.06272e-28	2.12544e-28
	lethal	temp_acf1	0.107705	-0.135874	59904	1.47625e-07	1.47625e-07
