# Supplementary material for: Limited ‘heft’ of weight-based outcomes in predicting influenza A virus disease severity in ferrets
Source: PLoS Comput Biol. 2026 May 8;22(5):e1014210. doi: 10.1371/journal.pcbi.1014210 (PMC13155662; doi:10.1371/journal.pcbi.1014210)
Supplement: S8 Table — (XLSX) [file pcbi.1014210.s008.xlsx]

## Sheet: Supplemental Table 8
S8 Table: Variable importance of different machine learning models using conventional or novel metrics as outcome variable (indicated in bold).
wt_loss_high
base
AUC_6_f	100		temp_rmssd_rate	100		AUC_6_f	100		wt_loss_slope_max	100		wt_rmssd_rate	100		wt_acf1	100
temp_5	55.5347		AUC_6_f	70.682		temp_acf1	80.445		AUC_6_f	21.737		AUC_6_f	25.4337		temp_5	2.7903
HPAI_MBAA_no	21.7715		HPAI_MBAA_yes	48.619		HPAI_MBAA_no	64.287		temp_5	12.7338		temp_5	12.6092		AUC_6_f	1.7476
HPAI_MBAA_yes	5.75		HPAI_MBAA_no	33.025		HPAI_MBAA_yes	42.606		HPAI_MBAA_yes	4.4771		HPAI_MBAA_no	5.8818		HA_H3	1.2233
PBS_H	4.7507		PBS_A	11.865		HA_H5	15.401		PBS_A	2.5575		HPAI_MBAA_yes	4.0163		HA_H7	1.0297
HA_H5	4.5332		HA_H3	6.711		PBS_A	9.314		HA_H3	2.4483		RBS_H	3.7116		HA_H1	0.9211
PBS_A	4.3228		HA_H7	5.17		HA_H1	8.744		HPAI_MBAA_no	2.1918		HA_H1	1.0337		HPAI_MBAA_yes	0.5143
HA_H1	3.9493		HA_H5	4.606		HA_H3	7.801		PBS_H	2.1456		RBS_D	0.9899		HA_H5	0
RBS_A	3.0176		RBS_H	4.248		HA_H7	7.23		HA_H5	2.1269		HA_H3	0.7784		RBS_A	0
HA_H3	2.3893		HA_H1	4.155		RBS_H	2.838		RBS_H	2.1235		PBS_H	0.7105		PBS_H	0
RBS_D	2.1198		HA_H2	3.811		PBS_H	2.364		RBS_D	1.2345		PBS_A	0.6756		RBS_H	0
HA_H7	1.8019		RBS_A	2.597		RBS_A	0		RBS_A	0.4234		HA_H5	0.5184		RBS_D	0
RBS_H	0.6745		PBS_H	2.207		HA_H2	0		HA_H1	0.1827		HA_H7	0.3607		HPAI_MBAA_no	0
HA_H2	0		RBS_D	0		RBS_D	0		HA_H2	0		RBS_A	0.3171		HA_H2	0
									HA_H7	0		HA_H2	0		PBS_A	0
base
wt_loss_high			wt_loss_high_slope			wt_loss_high_rmssd			wt_loss_high_acf1
AUC_6_f	100		AUC_6_f	100		AUC_6_f	100		AUC_6_f	100
temp_5	55.5347		temp_5	65.002		temp_5	53.9939		temp_5	63.599
HPAI_MBAA_no	21.7715		HPAI_MBAA_no	10.063		HPAI_MBAA_no	35.4792		HPAI_MBAA_no	21.756
HPAI_MBAA_yes	5.75		HPAI_MBAA_yes	5.418		HA_H1	11.1075		HPAI_MBAA_yes	13.912
PBS_H	4.7507		RBS_D	5.293		PBS_H	9.0919		HA_H5	12.55
HA_H5	4.5332		RBS_H	4.539		HPAI_MBAA_yes	7.2299		PBS_A	8.058
PBS_A	4.3228		HA_H5	4.187		PBS_A	4.4077		HA_H1	5.958
HA_H1	3.9493		PBS_H	3.747		RBS_A	3.4595		RBS_D	5.482
RBS_A	3.0176		PBS_A	3.333		RBS_D	2.9287		PBS_H	4.97
HA_H3	2.3893		HA_H7	3.206		RBS_H	1.544		RBS_H	3.121
RBS_D	2.1198		RBS_A	2.898		HA_H2	1.5245		HA_H2	2.469
HA_H7	1.8019		HA_H3	2.04		HA_H3	1.2471		HA_H3	2.171
RBS_H	0.6745		HA_H1	1.664		HA_H7	0.9469		HA_H7	1.52
HA_H2	0		HA_H2	0		HA_H5	0		RBS_A	0
