# Supplementary material for: Limited ‘heft’ of weight-based outcomes in predicting influenza A virus disease severity in ferrets
Source: PLoS Comput Biol. 2026 May 8;22(5):e1014210. doi: 10.1371/journal.pcbi.1014210 (PMC13155662; doi:10.1371/journal.pcbi.1014210)
Supplement: S9 Table — (XLSX) [file pcbi.1014210.s009.xlsx]

## Sheet: Supplemental Table 9
S9 Table: Matthew's Correlation Coefficient for different machine learning models evaluated in this study.
Model	Outcome	threshold	MCC
base	wt_loss_high	0.55	0.430687
wt_loss_slope_max	wt_loss_high	0.65	0.481223
wt_rmssd_rate	wt_loss_high	0.85	0.398328
wt_acf1	wt_loss_high	0.7	0.635211
temp_rmssd_rate	wt_loss_high	0.75	0.337459
temp_acf1	wt_loss_high	0.75	0.263027
Model	Outcome	threshold	MCC
base	wt_loss_high	0.55	0.430687
wt_loss_slope_max	wt_loss_slope_max	0.6	0.285783
wt_rmssd_rate	wt_rmssd_rate	0.6	0.187488
wt_acf1	wt_acf1	0.6	0.26172
